# Supplementary material for: Immunotherapy in cervical cancer: From the view of scientometric analysis and clinical trials
Source: Front Immunol. 2023 Feb 3;14:1094437. doi: 10.3389/fimmu.2023.1094437 (PMC9935705; doi:10.3389/fimmu.2023.1094437)
Supplement: Supplementary file 1 [file DataSheet_1.xlsx]

## Sheet: Sheet1
cancer stage	treatment mode	detail of treatment	phase	date	status	NCT Number	Title
r/m	ICB+Ra	PD-1	Other	2022-03-26	Recruiting	NCT05310305	PD-1 Antibody and Radiotherapy for Recurrent Cervical Cancer
LA	ICBs+CR	PD-1 CDLA-4	Other	2020-07-02	Active, not recruiting	NCT04256213	COL Immunotherapy Before Radiochimio + Ipilimumab
r/m+LA	ACT	NK	Other	2019-06-11	Recruiting	NCT04106167	Long-term, Non-interventional, Observational Study Following Treatment With Fate Therapeutics FT500 Cellular Immunotherapy
r/m+LA	V		Other	2019-02-13	Temporarily not available	NCT03842865	Expanded Access of Vigil in Solid Tumors
r/m+LA	ACT	TIL	Other	2019-01-23	Recruiting	ChiCTR1900020951	A randomized, controlled clinical trial for CentricT cellular immunotherapy with radiotherapy or chemotherapy in stage IIB-IV, metastatic or recurrent cervical cancer
Others	ICB	PD-L1	Phase 1	2017-11-30	Not Recruiting	NTR6119	ㄕDURVITㄙ: Single low-dose DURValumab IntraTumorally injected in cervical cancer: safety, toxicity and effect on the primary tumour- and lymph node microenvironment.
r/m+LA	ACT	CAR-T	Phase 1	2022-05-30	Recruiting	NCT05518253	A Clinical Study of CD70-targeted CAR-T in the Treatment of CD70-positive Advanced/Metastatic Solid Tumors
r/m	ACT	TCR-T	Phase 1	2022-09-01	Recruiting	NCT05483491	KK-LC-1 TCR-T Cell Therapy for Gastric, Breast, Cervical, and Lung Cancer
r/m	ACT	TIL	Phase 1	2022-07-01	Recruiting	NCT05475847	Study of C-TIL052A Cell Therapy in Advanced Cervical Cancer
r/m+LA	ACT	CAR-T	Phase 1	2022-07-17	Recruiting	NCT05468190	A Clinical Research About CD70-positive Advanced/Metastatic Solid Tumors Treated by CD70-targeted CAR-T
r/m+LA	ACT	CAR-T	Phase 1	2021-12-31	Recruiting	NCT05420545	A Clinical Study of CD70-targeted CAR-T in the Treatment of CD70-positive Advanced/Metastatic Solid Tumors
r/m+LA	ICB+ACT	TIL	Phase 1	2022-08-01	Recruiting	NCT05393635	ITIL-168 in Advanced Solid Tumors
r/m	OV		Phase 1	2022-07-01	Not yet recruiting	NCT05393440	First-in-human (FIH) Phase I Trial of BS-006 in Cervical Cancer
r/m+LA	ACT	TIL	Phase 1	2022-05-30	Recruiting	NCT05366478	A Clinical Study of LM103 Injection in the Treatment of Advanced Solid Tumors
r/m+LA	ICB+AA	PD-1	Phase 1	2022-05-11	Recruiting	NCT05311618	Study of NGM438 as Monotherapy and in Combination With Pembrolizumab in Advanced or Metastatic Solid Tumors
r/m+LA	ICB+V	PD-1	Phase 1	2022-03-31	Recruiting	NCT05269381	Personalized Neoantigen Peptide-Based Vaccine in Combination With Pembrolizumab for the Treatment of Advanced Solid Tumors, The PNeoVCA Study
r/m+LA	ICBs	PD-1 ILT3	Phase 1	2022-03-31	Recruiting	NCT05215574	Study of NGM831 as Monotherapy and in Combination With Pembrolizumab in Advanced or Metastatic Solid Tumors
r/m+LA	OV		Phase 1	2021-11-30	Recruiting	NCT05180851	Safety and Efficacy of Recombinant Oncolytic Adenovirus L-IFN Injection in Relapsed/Refractory Solid Tumors Clinical Study
r/m+LA	ACT	TCR-T	Phase 1	2023-03-01	Recruiting	NCT05122221	CRTE7A2-01 TCR-T Cell for HPV-16 Positive Advanced Cervical, Anal, or Head and Neck Cancers
r/m	ACT	TIL	Phase 1	2021-12-22	Recruiting	NCT05107739	A Phase 1 Safety and Tolerability Study of DeTIL-0255 in Adults With Advanced Malignancies
r/m+LA	ICB+CT	PD-1	Phase 1	2022-01-25	Recruiting	NCT05098132	Phase 1a/1b Study of STK-012 Monotherapy and in Combination With Pembrolizumab in Patients With Solid Tumors
r/m+LA	ICB+TI	PD-1	Phase 1	2022-03-02	Recruiting	NCT05082259	ASTEROID: A Trial of ASTX660 in Combination With Pembrolizumab
r/m+LA	BA	PD-L1 TGF-β	Phase 1	2021-12-09	Recruiting	NCT05068921	A Clinical Trial to Evaluate Tolerability and Pharmacokinetics of TQB2858 Injection in Subjects With Advanced Malignancy
r/m+LA	ACT	TCR-T	Phase 1	2022-03-08	Recruiting	NCT05035407	T Cell Receptor Gene Therapy Targeting KK-LC-1 for Gastric, Breast, Cervical, Lung and Other KK-LC-1 Positive Epithelial Cancers
LA	ICB+Ch	PD-1	Phase 1	2021-09-01	Not yet recruiting	NCT05013268	Tislelizumab Plus TP as Neoadjuvant Therapy for Local Advanced Cervical Carcinoma
r/m	ADC		Phase 1	2021-06-07	Recruiting	NCT04925284	Study of XB002 in Subjects With Solid Tumors (JEWEL-101)
r/m+LA	Others		Phase 1	2021-05-27	Recruiting	NCT04795713	Study of MT-6402 in Subjects With Advanced Solid Cancer That Expresses PD-L1
r/m	ICBs	PD-1 TIGIT	Phase 1	2021-03-19	Recruiting	NCT04772989	A Study to Evaluate AB308 in Combination With AB122 in Participants With Advanced Malignancies
r/m	ACT	TIL	Phase 1	2021-05-10	Active, not recruiting	NCT04762225	RPTR-168 in Patients With Human Papillomavirus Strain 16 (HPV-16) E6/E7 Positive Tumors and Melanoma
r/m+LA	ICB+Ch+TI	PD-L1	Phase 1	2021-08-01	Recruiting	NCT04731038	Combination Therapy for First Line Treatment of Advanced Cervical Cancer
r/m	ACT	TIL	Phase 1	2020-12-09	Recruiting	NCT04674488	TILs for Treatment of Metastatic or Recurrent Cervical Cancer
r/m+LA	ICB+AA	PD-1	Phase 1	2020-11-19	Recruiting	NCT04672434	Sym024 Monotherapy and in Combination With Sym021 in Patients With Advanced Solid Tumor Malignancies
r/m	ACT	CAR-T	Phase 1	2020-08-01	Recruiting	NCT04556669	Anti-PD-L1 Armored Anti-CD22 CAR-T/CAR-TILs Targeting Patients With Solid Tumors
r/m+LA	BA+Ch+CR+TI	PD-L1 TGF-β	Phase 1	2020-10-19	Active, not recruiting	NCT04551950	Bintrafusp Alfa Combination Therapy in Participants With Cervical Cancer (INTR@PID 046)
LA	ACT	TCR-T	Phase 1	2021-01-14	Terminated	NCT04476251	E7 TCR T Cell Induction Immunotherapy for Stage IIB-IVA Cervical Cancer
r/m+LA	ICB+TI	PD-1	Phase 1	2020-09-24	Recruiting	NCT04458259	Study of PF-07265807 in Participants With Metastatic Solid Tumors.
LA	ACT+CR	TIL	Phase 1	2019-10-12	Active, not recruiting	NCT04443296	Study of Tumor Infiltrating Lymphocytes Following CCRT in the Treatment of Patients With Cervical Carcinoma
r/m+LA	ICB+AA	PD-1	Phase 1	2020-08-20	Recruiting	NCT04432857	AN0025 and Pembrolizumab Combination in Advanced Solid Tumors
r/m+LA	ICB	PD-L1	Phase 1	2021-03-26	Recruiting	NCT04272034	Safety, Tolerability, Pharmacokinetics, and Pharmacodynamics of INCB099318 in Participants With Advanced Solid Tumors
r/m+LA	ICB	PD-L1	Phase 1	2020-08-20	Recruiting	NCT04242199	Safety, Tolerability, Pharmacokinetics, and Pharmacodynamics of INCB099280 in Participants With Advanced Solid Tumors
r/m+LA	ICB+CT	PD-1	Phase 1	2019-06-13	Recruiting	NCT04234113	Study of SO-C101 and SO-C101 in Combination With Pembro in Adult Patients With Advanced/Metastatic Solid Tumors
r/m+LA	ICBs	PD-1 OX40	Phase 1	2020-01-30	Recruiting	NCT04215978	Safety and Preliminary Effectiveness of BGB-A445 in Combination With Tislelizumab in Participants With Advanced Solid Tumors
r/m	ICB+Other	PD-1	Phase 1	2020-01-10	Recruiting	NCT04187872	LITT and Pembrolizumab in Recurrent Brain Metastasis
r/m+LA	ICB+Other	PD-1	Phase 1	2019-11-21	Recruiting	NCT04116320	Focused Ultrasound Ablation and PD-1 Antibody Blockade in Advanced Solid Tumors
r/m+LA	ICB+AA	PD-1	Phase 1	2019-10-28	Terminated	NCT04099277	A Study of LY3435151 in Participants With Solid Tumors
r/m+LA	BA	PD-1 OX40	Phase 1	2019-03-26	Recruiting	NCT03894618	SL-279252 (PD1-Fc-OX40L) in Subjects With Advanced Solid Tumors or Lymphomas
r/m	ICB	PD-1	Phase 1	2019-05-23	Recruiting	NCT03852823	Study of Recombinant Human Anti-PD-1 Monoclonal Antibody in Patients With Advanced Tumours
r/m+LA	BA+ICB	PD-1 CTLA-4 LAG-3	Phase 1	2019-05-29	Active, not recruiting	NCT03849469	A Study of XmAb?22841 Monotherapy & in Combination w/ Pembrolizumab in Subjects w/ Selected Advanced Solid Tumors
r/m+LA	ICB+ACT	PD-1 PD-L1 NK	Phase 1	2019-02-15	Active, not recruiting	NCT03841110	FT500 as Monotherapy and in Combination With Immune Checkpoint Inhibitors in Subjects With Advanced Solid Tumors
r/m+LA	ICBs	PD-1 GITR	Phase 1	2019-01-14	Active, not recruiting	NCT03799003	A Study of ASP1951 in Subjects With Advanced Solid Tumors
r/m+LA	ICB+BA	PD-1 ICOS-1	Phase 1	2019-05-01	Recruiting	NCT03752398	A Study of XmAb?23104 in Subjects With Selected Advanced Solid Tumors (DUET-3)
LA	ICB+CR	PD-L1	Phase 1	2018-10-26	Active, not recruiting	NCT03738228	Atezolizumab Before and/or With Chemoradiotherapy in Immune System Activation in Patients With Node Positive Stage IB2, II, IIIB, or IVA Cervical Cancer
r/m	ICB	PD-L1	Phase 1	2018-08-16	Recruiting	NCT03676959	A Clinical Study of PD-L1 Antibody ZKAB001??rug Code??in Recurrent or Metastatic Cervical Cancer
r/m+LA	ICB+Ra	PD-1	Phase 1	2019-01-16	Recruiting	NCT03589339	NBTXR3 Activated by Radiotherapy for Patients With Advanced Cancers Treated With An Anti-PD-1 Therapy
r/m+LA	ACT	TCR-T	Phase 1	2018-09-01	Unknown status	NCT03578406	HPV-E6-Specific Anti-PD1 TCR-T Cells in the Treatment of HPV-Positive NHSCC or Cervical Cancer
r/m+LA	ICB	LAG-3	Phase 1	2018-06-18	Completed	NCT03538028	A Safety and Tolerability Study of INCAGN02385 in Select Advanced Malignancies
r/m+LA	BA	PD-1 CTLA-4	Phase 1	2018-07-10	Active, not recruiting	NCT03517488	A Study of XmAb?20717 in Subjects With Selected Advanced Solid Tumors
r/m	ICBs	PD-1 CTLA-4	Phase 1	2018-09-21	Active, not recruiting	NCT03508570	Nivolumab With or Without Ipilimumab in Treating Patients With Recurrent or High Grade Gynecologic Cancer With Metastatic Peritoneal Carcinomatosis
r/m+LA	ICBs+TI	PD-1 A2AR	Phase 1	2018-04-25	Active, not recruiting	NCT03454451	CPI-006 Alone and in Combination With Ciforadenant and With Pembrolizumab for Patients With Advanced Cancers
r/m	ICBs+Ra	PD-L1 CTLA4	Phase 1	2018-07-18	Active, not recruiting	NCT03452332	Stereotactic Body Radiation Therapy, Tremelimumab and Durvalumab in Treating Participants With Recurrent or Metastatic Cervical, Vaginal, or Vulvar Cancers
r/m	ICBs+Ra	PD-L1 CTLA4	Phase 1	2018-06-01	Terminated	NCT03277482	Durvalumab, Tremelimumab + Radiotherapy in Gynecologic Cancer
r/m	ICB+TI	PD-1	Phase 1	2018-08-03	Active, not recruiting	NCT03236935	Phase Ib of L-NMMA and Pembrolizumab
r/m+LA	BA+TI	PD-1 LAG-3	Phase 1	2017-08-18	Active, not recruiting	NCT03219268	A Study of MGD013 in Patients With Unresectable or Metastatic Neoplasms
LA	ICB+CR	PD-1	Phase 1	2017-12-21	Terminated	NCT03144466	A Study of Pembrolizumab And Platinum With Radiotherapy in Cervix Cancer
r/m+LA	ICB+Ch	PD-L1	Phase 1	2017-01-01	Completed	NCT02914470	Carboplatin-cyclophosphamide Combined With Atezolizumab
LA	ICB+TI	PD-1	Phase 1	2016-02-10	Recruiting	NCT02635672	Phase I Dose Escalation Study for VIP152 in Patients With Advanced Cancer
r/m+LA	V+Ch		Phase 1	2015-06-01	Completed	NCT02526316	Cisplatin-based Chemotherapy Combined With P16_37-63 Peptide Vaccination in Patients With HPV-positive Cancers
Others	V		Phase 1	2019-04-04	Active, not recruiting	NCT02405221	Safety and Feasibility of TA-CIN Vaccine in HPV16 Associated Cervical Cancer
r/m+LA	ICBs	OX40 4-1BB	Phase 1	2015-04-23	Completed	NCT02315066	Study Of OX40 Agonist PF-04518600 Alone And In Combination With 4-1BB Agonist PF-05082566
r/m+LA	ICBs	PD-L1 CTLA-4	Phase 1	2013-12-19	Completed	NCT01975831	A Phase 1 Study to Evaluate MEDI4736 in Combination With Tremelimumab
LA	ICB+CR	CTLA-4	Phase 1	2012-10-01	Completed	NCT01711515	Chemoradiation Therapy and Ipilimumab in Treating Patients With Stages IB2-IIB or IIIB-IVA Cervical Cancer
r/m+LA	V+CH		Phase 1	2007-11-01	Completed	NCT00676949	Safety Study of Cancer Specific Epitope Peptides Cocktail for Cervical, GI, and Lung Tumors
r/m+LA	V		Phase 1	2007-02-01	Completed	NCT00423254	Safety and Immune Response to a Multi-component Immune Based Therapy (MKC1106-PP) for Patients With Advanced Cancer.
r/m+LA	Others		Phase 1	2001-05-01	Completed	NCT00161187	Irradiated Donor Lymphocyte Infusion in Treating Patients With Relapsed or Refractory Hematologic Cancer or Solid Tumor
r/m	ACT	DC	Phase 1	2003-01-01	Unknown status	NCT00155766	Immunotherapy of Recurrent Cervical Cancers Using Dendritic Cells (DCs)
r/m+LA	V		Phase 1	1995-11-01	Completed	NCT00019110	Vaccine Therapy in Treating Patients With Advanced or Recurrent Cancer
r/m+LA	CT+TI		Phase 1	1999-08-01	Not recruiting	NCT00004074	A Phase I Trial of Herceptin and Interleukin-12
r/m	Vs		Phase 1	1999-11-01	Completed	NCT00003977	Vaccine Therapy in Treating Patients With Recurrent or Persistent Cervical Cancer
r/m	ACT	TIL	Phase 1	2021-01-04	Recruiting	JPRN-jRCTc031200283	A Phase 2 Study Using Short-term Cultured Anti-tumor Autologous Lymphocytes Following a Nonmyeloablative Conditioning and Low-dose Interleukin-2 Treatment in Patients with Recurrent, Metastatic, or Persistent Cervical Cancer. - TILCC trial
LA	ICB+CR	PD-L1	Phase 1	2021-05-12	Not Recruiting	JPRN-jRCT2031210083	A phase Ib study of Durvalumab (MEDI4736) in combination with carbon-ion radiotherapy and weekly cisplatin for patients with locally advanced cervical cancer
LA	ICB+CR	PD-1	Phase 1	2019-05-22	Not Recruiting	JPRN-JMA-IIA00425	A Phase I, Feasibility trial of Concurrent PD-1 Blockade in Patients with Locally Advanced Cervical Cancer Receiving Chemo-Radiotherapy
Others	ACT	CIK	Phase 1	2018-10-12	Recruiting	ChiCTR1800018828	Targeted Cellular Immunotherapy for HPV-specific Cytokine-induced Killer Cells
r/m+LA	ICB+AA	PD-1	Phase 1|Phase 2	2022-10-06	Recruiting	NCT05572684	A Safety, Tolerability and Efficacy Study of NC410 Plus Pembrolizumab in Participants With Advanced Unresectable or Metastatic Solid Tumors
r/m	BA	PD-1 CDLA4	Phase 1|Phase 2	2023-01-31	Not yet recruiting	NCT05475171	Triage of Advanced Cervical Cancer Through Immunotherapy Induction (TRACTION)
r/m+LA	ICB+TI	PD-1	Phase 1|Phase 2	2022-10-30	Not yet recruiting	NCT05438420	Oral Axl/Mer/CSF1R Selective Tyrosine Kinase Inhibitor Q702 in Combination With Pembrolizumab in Patients With Selected Advanced Solid Tumors
r/m	ICB+Ch+TI	PD-1	Phase 1|Phase 2	2022-06-30	Recruiting	NCT05383482	Afuresertib +Sintilimab+Chemotherapy in Patients With Selected Solid Tumors That Resistance to Prior Anti-PD-1/PD-L1
r/m	ACT	TCR-T	Phase 1|Phase 2	2022-05-16	Not yet recruiting	NCT05357027	HPV16 E6 TCR T Cells for Cervical Carcinoma
r/m+LA	ICBss	PD-1 PD-L1 CTLA-4	Phase 1|Phase 2	2021-11-01	Recruiting	NCT05187338	Triplex Checkpoint Inhibitors Therapy for Advanced Solid Tumors
r/m+LA	ICBs	PD-1 CTLA-4	Phase 1|Phase 2	2022-01-30	Recruiting	NCT05180799	A Phase 1/2 Study of BA3071
r/m+LA	ICB+CT	PD-1	Phase 1|Phase 2	2021-08-27	Recruiting	NCT05086692	A Beta-only IL-2 ImmunoTherapY (ABILITY) Study
r/m+LA	ICB+CT	PD-1	Phase 1|Phase 2	2022-01-11	Recruiting	NCT05081609	A Study to Investigate Safety and Tolerability of TransCon IL-2 ?/? Alone or in Combination With Pembrolizumab and/or Chemotherapy or TransCon TLR7/8 Agonist in Adult Participants With Locally Advanced or Metastatic Solid Tumor Malignancies
r/m+LA	ICBs	PD-1 TIGIT A2AR	Phase 1|Phase 2	2021-09-06	Recruiting	NCT05060432	Study of EOS-448 With Standard of Care and/or Investigational Therapies in Participants With Advanced Solid Tumors
r/m+LA	ICBs	PD-1 LILRB1/2	Phase 1|Phase 2	2021-06-09	Recruiting	NCT04913337	Study of NGM707 as Monotherapy and in Combination With Pembrolizumab in Advanced or Metastatic Solid Tumor Malignancies
r/m+LA	ICB+AA	PD-1	Phase 1|Phase 2	2021-05-27	Recruiting	NCT04895709	A Study of BMS-986340 as Monotherapy and in Combination With Nivolumab in Participants With Advanced Solid Tumors
r/m+LA	ICB+Ch+TI		Phase 1|Phase 2	2020-12-14	Recruiting	NCT04652076	GYNecological Cancers Treated With NETrin mAbs in Combination With Chemotherapy and /or Pembrolizumab
r/m	ICB+TI	PD-1	Phase 1|Phase 2	2020-11-09	Recruiting	NCT04651127	Anti-PD-1 Antibody Combined With Histone Deacetylase Inhibitor in Patients With Advanced Cervical Cancer
r/m+LA	ACT+TI	NK	Phase 1|Phase 2	2021-03-01	Withdrawn	NCT04464967	Safety and Preliminary Efficacy of SNK01 in Combination With Trastuzumab or Cetuximab in Subjects With Advanced HER2 or EGFR Cancers
r/m+LA	BA+V	PD-L1 TGF-β	Phase 1|Phase 2	2020-08-11	Recruiting	NCT04432597	HPV Vaccine PRGN-2009 Alone or in Combination With Anti-PDL1/TGF-Beta Trap (M7824) in Subjects With HPV Associated Cancers
LA	ICB+CR	PD-1	Phase 1|Phase 2	2020-05-08	Not yet recruiting	NCT04368273	Pd-1 Antibody Combined CCRT for Local Advanced Cervical Cancer.
r/m+LA	ICB+OV	PD-1	Phase 1|Phase 2	2020-06-02	Recruiting	NCT04301011	Study of TBio-6517 Given Alone or in Combination With Pembrolizumab in Solid Tumors
r/m+LA	BA+V+CT	PD-L1 TGF-β	Phase 1|Phase 2	2020-06-09	Recruiting	NCT04287868	Combination Immunotherapy in Subjects With Advanced HPV Associated Malignancies
r/m+LA	ICBs	PD1 PD-L1 4-1BB	Phase 1|Phase 2	2020-10-06	Recruiting	NCT04260802	A Study to Evaluate the Safety and Pharmacokinetics of OC-001 in Patients With Locally Advanced or Metastatic Cancers
r/m	Vs		Phase 1|Phase 2	2019-12-11	Recruiting	NCT04180215	A Phase 1/2 Study in Patients With HPV16+ Recurrent/Metastatic Head and Neck Squamous Cell Carcinoma and Other Cancers
r/m+LA	ICBs	PD-1 CTLA-4	Phase 1|Phase 2	2020-09-16	Recruiting	NCT04140526	Safety, PK and Efficacy of ONC-392 in Monotherapy and in Combination of Anti-PD-1 in Advanced Solid Tumors and NSCLC
r/m	ICB+TI	PD-1	Phase 1|Phase 2	2019-07-29	Active, not recruiting	NCT04042116	A Study to Evaluate Lucitanib in Combination With Nivolumab in Patients With a Solid Tumor
r/m	BA+ICB	PD-L1 4-1BB PD-1	Phase 1|Phase 2	2019-05-14	Recruiting	NCT03917381	GEN1046 Safety Trial in Patients With Malignant Solid Tumors
r/m+LA	ICBs	PD-L1 ICOS	Phase 1|Phase 2	2019-01-28	Recruiting	NCT03829501	Safety and Efficacy of KY1044 and Atezolizumab in Advanced Cancer
r/m	ADC		Phase 1|Phase 2	2019-02-27	Recruiting	NCT03786081	Safety and Efficacy of Tisotumab Vedotin Monotherapy & in Combination With Other Cancer Agents in Subjects With Cervical Cancer
r/m+LA	ICB+AA	PD-1	Phase 1|Phase 2	2018-09-25	Recruiting	NCT03674567	Dose Escalation and Expansion Study of FLX475 Monotherapy and in Combination With Pembrolizumab
r/m+LA	ICB	TIM-3	Phase 1|Phase 2	2018-09-24	Completed	NCT03652077	A Safety and Tolerability Study of INCAGN02390 in Select Advanced Malignancies
r/m+LA	ADC		Phase 1|Phase 2	2018-07-16	Active, not recruiting	NCT03602079	Study of A166 in Patients With Relapsed/Refractory Cancers Expressing HER2 Antigen or Having Amplified HER2 Gene
r/m+LA	ICBs+Ch	PD-L1 CDLA4	Phase 1|Phase 2	2018-06-20	Active, not recruiting	NCT03518606	Metronomic Oral Vinorelbine Plus Anti-PD-L1/Anti-CTLA4 ImmunothErapy in Patients With Advanced Solid Tumours
r/m+LA	ICBs	PD-1 CDLA4	Phase 1|Phase 2	2017-12-18	Active, not recruiting	NCT03495882	Subjects With Metastatic or Locally Advanced Solid Tumors, and Expansion Into Select Solid Tumors (Cervical)
r/m+LA	ICB+TI	PD-1	Phase 1|Phase 2	2019-01-18	Recruiting	NCT03476681	Study of NEO-201 in Solid Tumors Expansion Cohorts
r/m+LA	ICB+V	PD-1	Phase 1|Phase 2	2018-05-23	Active, not recruiting	NCT03444376	The Combination of GX-188E Vaccination and Pembrolizumab in Patients With HPV 16 and/or 18+ Advanced Cervical Cancer
r/m+LA	BA	PD-L1 LAG-3	Phase 1|Phase 2	2018-04-16	Recruiting	NCT03440437	FS118 First in Human Study in Patients With Advanced Malignancies
r/m	V		Phase 1|Phase 2	2017-04-11	Recruiting	NCT03418480	HPV Anti-CD40 RNA Vaccine
r/m+LA	ACT	CAR-T	Phase 1|Phase 2	2017-11-15	Unknown status	NCT03356795	Intervention of CAR-T Against Cervical Cancer
LA	ICB+CR	PD-1	Phase 1|Phase 2	2017-11-27	Completed	NCT03298893	Nivolumab in Association With Radiotherapy and Cisplatin in Locally Advanced Cervical Cancers Followed by Adjuvant Nivolumab for up to 6 Months
r/m+LA	ICBs+TI	PD-1 GITR	Phase 1|Phase 2	2017-11-21	Terminated	NCT03277352	INCAGN01876 in Combination With Immune Therapies in Subjects With Advanced or Metastatic Malignancies
r/m	ICB+V	PD-L1	Phase 1|Phase 2	2017-09-11	Recruiting	NCT03260023	Phase Ib/II of TG4001 and Avelumab in HPV16 Positive R/M Cancers
r/m+LA	ICBss	PD-1 CTLA-4 OX40	Phase 1|Phase 2	2017-10-09	Completed	NCT03241173	A Study Exploring the Safety and Efficacy of INCAGN01949 in Combination With Immune Therapies in Advanced or Metastatic Malignancies
r/m+LA	ICBss	PD-1 CTLA-4 GITR	Phase 1|Phase 2	2017-04-25	Completed	NCT03126110	Phase 1/2 Study Exploring the Safety, Tolerability, and Efficacy of INCAGN01876 Combined With Immune Therapies in Advanced or Metastatic Malignancies
r/m+LA	ICB	PD-1	Phase 1|Phase 2	2017-04-11	Active, not recruiting	NCT03104699	Study of AGEN2034 in Advanced Tumors and Cervical Cancer
r/m	ICB+V	PD-L1	Phase 1|Phase 2	2017-05-25	Active, not recruiting	NCT03073525	Trial of Atezolizumab and Vigil for Advanced Gynecological Cancers (A Companion Study to CL-PTL-119)
r/m+LA	ADC		Phase 1|Phase 2	2016-12-01	Completed	NCT02988817	Enapotamab Vedotin (HuMax-AXL-ADC) Safety Study in Patients With Solid Tumors
r/m	V		Phase 1|Phase 2	2016-10-01	Completed	NCT02866006	Safety and Tolerability Evaluation Study of BVAC-C in Patients With HPV Type 16 or 18 Positive Cervical Cancer
r/m	V		Phase 1|Phase 2	2016-12-01	Active, not recruiting	NCT02865135	Trial To Test Safety And Efficacy Of Vaccination For Incurable HPV 16-Related Oropharyngeal, Cervical And Anal Cancer
r/m	ACT+S	NK	Phase 1|Phase 2	2017-07-01	Completed	NCT02849340	Combination of Cryosurgey and NK Immunotherapy for Recurrent Cervical Cancer
r/m+LA	ADC		Phase 1|Phase 2	2015-11-30	Completed	NCT02552121	Tisotumab Vedotin (HuMax銅-TF-ADC) Safety Study in Patients With Solid Tumors
r/m+LA	ICBs	PD-1 CTLA-4 LAG-3	Phase 1|Phase 2	2015-10-13	Not recruiting	NCT02488759	Non-Comparative, Open-Label, Multiple Cohort, Phase 1/2 Study of Nivolumab Monotherapy and Nivolumab Combination Therapy in Subjects With Virus-Positive and Virus-Negative Solid Tumors
r/m+LA	ICB+TI	PD-L1	Phase 1|Phase 2	2015-01-05	Completed	NCT02318277	A Study of Epacadostat (INCB024360) in Combination With Durvalumab (MEDI4736) in Subjects With Selected Advanced Solid Tumors (ECHO-203)
r/m+LA	ICB+V	PD-L1	Phase 1|Phase 2	2015-04-01	Unknown status	NCT02291055	Phase 1-2 Study of ADXS11-001 or MEDI4736 Alone or Combo In Cervical or HPV+ Head & Neck Cancer
r/m	ACT	TCR-T	Phase 1|Phase 2	2014-10-14	Completed	NCT02280811	T Cell Receptor Immunotherapy Targeting HPV-16 E6 for HPV-Associated Cancers
r/m+LA	V		Phase 1|Phase 2	2014-06-06	Completed	NCT02172911	A Study of INO-3112 DNA Vaccine With Electroporation in Participants With Cervical Cancer
r/m	V		Phase 1|Phase 2	2015-01-01	Completed	NCT02164461	ADXS11-001 High Dose HPV+ Cervical Cancer
r/m	ACT	TCR-T	Phase 1|Phase 2	2014-07-03	Terminated	NCT02153905	T Cell Receptor Immunotherapy Targeting MAGE-A3 for Patients With Metastatic Cancer Who Are HLA-A*01 Positive
r/m+LA	V+Ch+TI		Phase 1|Phase 2	2013-09-01	Completed	NCT02128126	Study of the Therapeutic Vaccine (ISA101/ISA101b) to Treat Advanced or Recurrent Cervical Cancer
r/m	ACT	TCR-T	Phase 1|Phase 2	2014-02-07	Completed	NCT02111850	T Cell Receptor Immunotherapy Targeting MAGE-A3 for Patients With Metastatic Cancer Who Are HLA-DP0401 Positive
r/m+LA	ADC		Phase 1|Phase 2	2013-11-30	Completed	NCT02001623	Tisotumab Vedotin (HuMax銅-TF-ADC) Safety Study in Patients With Solid Tumors
r/m	ADC		Phase 1|Phase 2	2012-12-17	Completed	NCT01631552	Study of Sacituzumab Govitecan-hziy (IMMU-132) in Adults With Epithelial Cancer
r/m	ACT	CAR-T	Phase 1|Phase 2	2012-05-04	Terminated	NCT01583686	CAR T Cell Receptor Immunotherapy Targeting Mesothelin for Patients With Metastatic Cancer
r/m	ACT+Ra	TIL	Phase 1|Phase 2	2010-09-01	Terminated	NCT01194609	A Pilot Study of Radiation-Immune Cell Combination Therapy in Cervical Cancer
LA	Others		Phase 1|Phase 2	2010-03-01	Completed	NCT01088347	Mapatumumab, Cisplatin and Radiotherapy for Advanced Cervical Cancer
r/m+LA	V		Phase 1|Phase 2	2003-04-01	Unknown status	NCT00108875	Survivin Peptide Vaccination for Patients With Advanced Melanoma, Pancreatic, Colon and Cervical Cancer
r/m	ICBs	PD-1 CTLA-4	Phase 1|Phase 2	2021-12-02	Authorised	EUCTR2021-004284-27-IT	A Phase 1/2 First-in-human Study of BMS-986288 Alone and in Combination with Nivolumab in Advanced Malignant Tumors - -
r/m	ICBs	PD-1 CTLA-4	Phase 1|Phase 2	2021-12-10	Authorised	EUCTR2021-004284-27-ES	A Phase 1/2 First-in-human Study of BMS-986288 Alone and in Combination with Nivolumab in Advanced Malignant Tumors
r/m	ICB+V	PD-1	Phase 1|Phase 2	2021-09-10	Authorised	EUCTR2021-004277-31-BE	A phase I/IIa open label study to assess the safety, tolerability, immunogenicity and clinical activity of EI-201 mRNA immunotherapy given intravenously in subjects with recurrent or metastatic HPV16 positive carcinoma
r/m+LA	BA	PD-L1 4-1BB	Phase 1|Phase 2	2019-04-12	Authorised	EUCTR2018-003402-63-ES	First-in-human, open-label, dose-escalation trial with expansion cohorts to evaluate safety of GEN1046 in subjects with malignant solid tumors
r/m	BA	PD-L1 4-1BB	Phase 1|Phase 2	2020-05-13	Authorised	EUCTR2018-003402-63-CZ	First-in-human, open-label, dose-escalation trial with expansion cohorts to evaluate safety of GEN1046 in subjects with malignant solid tumors
r/m+LA	ICBs	PD-L1 ICOS	Phase 1|Phase 2	2021-01-22	Authorised	EUCTR2018-003172-12-IT	A Phase 1/2, open-label, multi-center study of the safety and efficacy of KY1044 as single agent and in combination with anti-PD-L1 (atezolizumab) in adult patients with selected advanced malignancies - NA
r/m+LA	ICBs	PD-L1 ICOS	Phase 1|Phase 2	2018-12-17	Authorised	EUCTR2018-003172-12-GB	A Phase 1/2, open-label, multi-center study of the safety and efficacy of KY1044 as single agent and in combination with anti-PD-L1 (atezolizumab) in adult patients with selected advanced malignancies
r/m	ADC	PD-1	Phase 1|Phase 2	2018-11-16	Authorised	EUCTR2017-004758-40-DK	A Phase 1b/2 Open-Label Trial of Tisotumab Vedotin (HuMax?-TF-ADC) Monotherapy and in Combination with Other Agents in Subjects with Recurrent or Stage IVB Cervical Cancer
r/m+LA	ICBss	PD-1 CTLA-4 GITR	Phase 1|Phase 2	2017-07-11	Not Recruiting	EUCTR2016-004989-25-BE	A Phase 1/2 Study Exploring the Safety, Tolerability, and Efficacy of INCAGN01876 in Combination With Immune Therapies in Subjects With Advanced or Metastatic Malignancies.
LA	ICB+CR	PD-1	Phase 2	2022-10-01	Not yet recruiting	NCT05554276	Neoadjuvant Chemotherapy Combined With PD-1 + Radical Radiotherapy in Locally Advanced Cervical Cancer
LA	ICB+CR	PD-1	Phase 2	2022-10-01	Not yet recruiting	NCT05511623	Tislelizumab Combined With Concurrent Chemoradiotherapy as First-line Treatment for Stage IIIC2 Cervical Cancer
LA	ICBs+CR	PD-1 CDLA-4	Phase 2	2022-11-01	Not yet recruiting	NCT05504642	Chemo-radio-immunotherapy With Nivolumab and Ipilimumab Treatment in Locally Advanced Cervical Cancer Patients
LA	ICBs+CR	PD-1 CDLA-4	Phase 2	2022-08-30	Recruiting	NCT05492123	Nivolumab-ipilimumab and Chemoradiation for Cervical Cancer
r/m	ICB+TI	PD-1	Phase 2	2022-10-01	Not yet recruiting	NCT05444374	A Phase II Study of Serplulimab Plus Bevacizumab in Combination With Chemotherapy in 1L Treatment of Untreated Recurrent or Metastatic Cervical Cancer
LA	ICB+CR	PD-1	Phase 2	2022-07-01	Recruiting	NCT05437692	Zimberelimab Combined With Concurrent Radiotherapy and Chemotherapy for Locally Advanced Cervical Cancer
r/m+LA	ICB+ACT	PD-1	Phase 2	2022-04-18	Not yet recruiting	NCT05342506	Clinical Study on the Safety, Pharmacokinetics, and Efficacy of ScTIL (Genetically Modified Tumor Infiltrating Lymphocytes) in the Treatment of Gynecological Malignancies
LA	ICB+CR	PD-1	Phase 2	2022-03-27	Recruiting	NCT05311566	PD-1 Antibody Plus Chemoradiotherapy for IB2-IIIB Cervical Cancer
r/m	ICB+Ra	PD-1	Phase 2	2022-03-27	Recruiting	NCT05310383	Tislelizumab and Radiotherapy for Recurrent Cervical Cancer
r/m	ICB+Ch+TI	PD-1	Phase 2	2022-03-27	Recruiting	NCT05310331	Donafenib for Recurrent Cervical Cancer
r/m	ICB+Ch	PD-1	Phase 2	2022-03-13	Recruiting	NCT05290935	Immunotherapy for Recurrent Cervical Cancer Refractory to Platinum-based Chemotherapy: Multi-Center Trial
r/m	ICB+Other	PD-1	Phase 2	2023-01-01	Not yet recruiting	NCT05259540	Effect of Compound Kushen Injection Combined With Pabolizumab in the Treatment of Cervical Adenocarcinoma
LA	BA	PD-1 CDLA-4	Phase 2	2022-03-30	Not yet recruiting	NCT05227651	AK104 in Neoadjuvant Treatment of Cervical Cancer
LA	ICB+CR	PD-1	Phase 2	2021-12-01	Not yet recruiting	NCT05151549	A Study of Carilizumab Combined With Concurrent Chemoradiotherapy
r/m	ICB+TI	PD-1	Phase 2	2022-03-01	Not yet recruiting	NCT05137171	AK105 Combined With Anlotinib in Patients With Cervical Cancer
LA	ICB+CR	PD-1	Phase 2	2021-03-08	Recruiting	NCT05105672	A Study of Sintilimab Combined With Concurrent Chemoradiation Therapy in Locally Advanced Cervical Cancer
LA	ICB+CR	PD-1	Phase 2	2021-01-01	Recruiting	NCT05084677	Toripalimab Combined With Concurrent Chemoradiotherapy in Cervical Cancer
r/m	BA	PD-1 CDLA-4	Phase 2	2022-02-28	Recruiting	NCT05063916	Phase II Study of AK104 (Cadonilimab) for Recurrent Small Cell Neuroendocrine Carcinomas of the Cervix
r/m+LA	ICBs	PD-1 CDLA-4	Phase 2	2021-10-01	Recruiting	NCT05033132	A Phase II Study of Balstilimab Independently or in Combination With Zalifrelimab in Advanced Cervical Cancer
r/m+LA	ICBs	PD-1 TIGIT	Phase 2	2021-09-16	Recruiting	NCT05007106	MK-7684A With or Without Other Anticancer Therapies in Participants With Selected Solid Tumors (MK-7684A-005) (KEYVIBE-005)
r/m	ICB+TI	PD-1	Phase 2	2021-07-30	Recruiting	NCT04974944	First-line Treatment With Camrelizumab + Apatinib Versus Chemotherapy + Bevacizumab in Advanced Cervical Cancer
r/m	ICB+CR	PD-1	Phase 2	2021-05-20	Recruiting	NCT04974827	A Study of Camrelizumab Combined With Concurrent Chemoradiation in Patients With Cervical Cancer
r/m	ICB+Ch+TI	PD-1	Phase 2	2021-08-01	Not yet recruiting	NCT04973904	Toripalimab Combined With Chemotherapy and Bevacizumab as First-Line Treatment in Patients With Advanced Cervical Cancer
r/m	ICB+Ch	PD-1	Phase 2	2021-05-01	Recruiting	NCT04918628	Adjuvant Chemotherapy and Anti-PD-1 Antibody in Patients With Stage IIIC2-IVB Cervical Cancer
r/m	ICB	PD-1	Phase 2	2021-07-31	Recruiting	NCT04886700	Study of the SG001 Injection for Patients With Relapsed or Metastatic Uterine Cervical Cancer
r/m	ICB+CR	PD-1	Phase 2	2020-11-01	Recruiting	NCT04884906	Camrelizumab Combined With Radiotherapy and Chemotherapy for the Treatment of Recurrent or Metastatic Cervical Cancer
r/m+LA	BA	PD-1 VEGF	Phase 2	2021-04-09	Active, not recruiting	NCT04870177	Study of AK112 in the Treatment of Advanced Gynecological Tumors
r/m	BA+Ch+TI	PD-1 CDLA-4	Phase 2	2021-04-01	Active, not recruiting	NCT04868708	A Study of AK104 (an Anti-PD-1 and Anti-CTLA-4 Bispecific Antibody) in Recurrent or Metastatic Cervical Cancer
r/m+LA	ICB+TI	PD-1	Phase 2	2022-08-01	Recruiting	NCT04865887	Pembrolizumab and Lenvatinib in Advanced Cervical Cancer
r/m	ICB	PD-1	Phase 2	2021-04-12	Recruiting	NCT04802876	Efficacy of Spartalizumab Across Multiple Cancer-types in Patients With PD1-high mRNA Expressing Tumors
r/m	ICB+V	PD-L1	Phase 2	2021-06-14	Not yet recruiting	NCT04800978	Combination of Durvalumab and BVAC-C in Patients With HPV 16 or 18 Positive Cervical Cancer Failure to First-Line Platinum-based Chemotherapy
LA	ICB+Ch	PD-1	Phase 2	2021-03-01	Not yet recruiting	NCT04799639	Efficacy and Toxicity of Paclitaxel, Cisplatin Combined With Sindilimab in NACT for Locally Advanced Cervical Cancer
r/m	ICBs	PD-1 TIGIT	Phase 2	2021-02-15	Active, not recruiting	NCT04693234	AdvanTIG-202: Anti-PD-1 Monoclonal Antibody Tislelizumab (BGB-A317) Combined With or Without Anti-TIGIT Monoclonal Antibody Ociperlimab (BGB-A1217) in Participants With Previously Treated Recurrent or Metastatic Cervical Cancer
r/m	ICB+TI	PD-1	Phase 2	2021-04-05	Recruiting	NCT04680988	A Study of SHR-1210? SHR-1020 Versus Chemotherapy in Patients With Recurrent or Metastatic Cervical Cancer
r/m	ICB+V	PD-1	Phase 2	2021-06-28	Recruiting	NCT04646005	Cemiplimab and ISA101b Vaccine in Adult Participants With Recurrent/Metastatic Human Papillomavirus (HPV)16 Cervical Cancer Who Have Experienced Disease Progression After First Line Chemotherapy
r/m	ICB+TI	PD-1	Phase 2	2021-01-01	Active, not recruiting	NCT04641728	Pembrolizumab Plus Olaparib in Patients With Recurrent Cervical Cancer
r/m	ICB+Ch	PD-1	Phase 2	2020-11-15	Recruiting	NCT04635956	Camrelizumab Combined With Chemotherapy for Recurrent or Advanced Cervical Neuroendocrine Carcinomas
r/m	ICB	PD-L1	Phase 2	2020-11-30	Not yet recruiting	NCT04623333	A Study of TQB2450 Injection in Subjects With PD-L1 Positive Recurrent or Metastatic Cervical Cancer
r/m+LA	ICBs	PD-1 CDLA-4	Phase 2	2020-12-08	Recruiting	NCT04590599	A Clinical Study of Sintilimab Independently or in Combination With IBI310 (Anti-CTLA4) in Second-Line Cervical Cancer
LA	V+CR		Phase 2	2020-10-14	Recruiting	NCT04580771	A Vaccine (PDS0101) and Chemoradiation for the Treatment of Stage IB3-IVA Cervical Cancer, the IMMUNOCERV Trial
LA	ICB+Ch	PD-1	Phase 2	2021-12-01	Recruiting	NCT04516616	Pd-1 Antibody Combined Neoadjuvant Chemotherapy for Locally Advanced Cervical Cancer
r/m+LA	ICB+GT	PD-L1	Phase 2	2020-08-18	Recruiting	NCT04504669	First Time in Human Study of AZD8701 With or Without Durvalumab in Participants With Advanced Solid Tumours
r/m	ICB+TI	PD-1	Phase 2	2020-08-10	Recruiting	NCT04483544	Pembrolizumab and Olaparib in Cervical Cancer Patients
r/m+LA	ADC		Phase 2	2020-08-18	Active, not recruiting	NCT04482309	A Phase 2 Study of T-DXd in Patients With Selected HER2 Expressing Tumors (DPT02)
r/m	ICB+V	PD-L1	Phase 2	2020-07-01	Active, not recruiting	NCT04405349	Investigating the Combination of VB10.16 and Atezolizumab in Patients With HPV 16-positive Cervical Cancer
r/m	BA	PD-1 CDLA-4	Phase 2	2020-07-15	Active, not recruiting	NCT04380805	A Study of AK104, a PD-1/CTLA-4 Bispecific Antibody in Subjects With Recurrent/Metastatic Cervical Cancer
r/m	ICB+TI	PD-1	Phase 2	2020-10-28	Active, not recruiting	NCT04357873	Efficacy of Immunotherapy Plus a Drug in Patients With Progressive Advanced Mucosal Cancer of Different Locations
r/m	ICB+Ch	PD-1	Phase 2	2019-11-13	Active, not recruiting	NCT04341883	Study of Anti-PD-1 Combined With Albumin-Bound Paclitaxel in Patients With Recurrent Cervical Cancer
r/m	BA	PD-L1 TGF-β	Phase 2	2020-03-30	Active, not recruiting	NCT04246489	Bintrafusp Alfa Monotherapy in Platinum-Experienced Cervical Cancer
LA	ICB+Ch	PD-1	Phase 2	2021-02-18	Recruiting	NCT04238988	Carboplatin-Paclitaxel-Pembrolizumab in Neoadjuvant Treatment of Locally Advanced Cervical Cancer
r/m	ICB+TI	PD-1	Phase 2	2020-04-16	Terminated	NCT04230954	Cabozantinib Plus Pembrolizumab for Recurrent, Persistent and/or Metastatic Cervical Cancer
LA	ICB+CR	PD-1	Phase 2	2020-05-12	Recruiting	NCT04221945	Study of Chemoradiotherapy With or Without Pembrolizumab (MK-3475) For The Treatment of Locally Advanced Cervical Cancer (MK-3475-A18/KEYNOTE-A18/ENGOT-cx11/GOG-3047)
r/m	ICB+Ch	PD-1	Phase 2	2019-12-06	Completed	NCT04188860	Immunotherapy for Recurrent Cervical Cancer Refractory to Platinum-based Chemotherapy
r/m	ICB+Ch	PD-1	Phase 2	2020-03-10	Active, not recruiting	NCT04150575	A Clinical Study to Evaluate Efficacy and Safety of HLX10 Combined With Albumin-Bound Paclitaxel in Patients With Advanced Cervical Cancer Who Have Progressive Disease or Intolerable Toxicity After First-Line Standard Chemotherapy
r/m	ICB+V	PD-1	Phase 2	2019-07-31	Unknown status	NCT04096911	Combination of PD-1 Monoclonal Antibody and HPV Vaccine in Patients With Cervical Cancer
r/m	ICB+TI	PD-1	Phase 2	2020-02-26	Recruiting	NCT04068753	Niraparib in Combination With Dostarlimab in Patients With Recurrent or Progressive Cervix Cancer
r/m	ICB	PD-1	Phase 2	2019-05-15	Recruiting	NCT03972722	Study of GLS-010 Injection in Patients With Recurrent or Metastatic Cervical Cancer
r/m	ICB+Ch+TI	PD-1	Phase 2	2018-12-25	Unknown status	NCT03912402	Efficacy and Safety of BCD-100 (Anti-PD-1) in Combination With Platinum-Based Chemotherapy and Bevacizumab in Patients With Recurrent, Persistent or Metastatic Cervical Cancer (CAESURA)
r/m+LA	ICBs	PD-1	Phase 2	2019-06-01	Recruiting	NCT03894215	RaPiDS- A Phase 2 Study of Anti-PD-1 Independently or in Combination With Anti-CTLA-4 in Second-Line Cervical Cancer
LA	ICB+CR	PD-1	Phase 2	2019-06-28	Recruiting	NCT03833479	TSR-042 as Maintenance Therapy for Patients With High-risk Locally Advanced Cervical Cancer After Chemo-radiation (ATOMICC)
r/m+LA	ICB+TI	PD-1	Phase 2	2019-01-23	Recruiting	NCT03827837	Famitinib Plus Anti-PD1 Therapy for Advanced Urinary System Tumor, Advanced Gynecological Tumors
r/m	ICB+TI	PD-1	Phase 2	2019-01-19	Active, not recruiting	NCT03816553	SHR-1210 in Combination With Apatinib in Patients With Metastatic, Persistent, or Recurrent Cervical Cancer
r/m	ICB	PD-1	Phase 2	2019-05-23	Recruiting	NCT03808857	A Study in Recurrent or Metastatic Cervical Cancer Patients With PD-L1 Positive
r/m	ICB+Ra	PD-L1	Phase 2	2019-01-29	Recruiting	NCT03614949	SBRT and Atezolizumab in the Management of Recurrent, Persistent, or Metastatic Cervical Cancer
LA	ICB+CR	PD-L1	Phase 2	2018-08-13	Recruiting	NCT03612791	Trial Assessing the Inhibitor of Programmed Cell Death Ligand 1 (PD-L1) Immune Checkpoint Atezolizumab
Others	V		Phase 2	2018-07-01	Unknown status	NCT03550755	Immunotherapy of Cervical Cancer With V3-Cervix
r/m	ICB+GT	PD-1 PD-L1	Phase 2	2018-10-01	Recruiting	NCT03544723	Safety and Efficacy of p53 Gene Therapy Combined With Immune Checkpoint Inhibitors in Solid Tumors.
LA	ICB+CR	PD-1	Phase 2	2018-11-08	Terminated	NCT03527264	BrUOG 355: Nivolumab to Tailored Radiation Therapy With Concomitant Cisplatin in the Treatment of Patients With Cervical Cancer
r/m	ICB+V	PD-L1	Phase 2	2018-11-14	Active, not recruiting	NCT03439085	DNA Plasmid-encoding Interleukin-12/HPV DNA Plasmids Therapeutic Vaccine INO-3112 and Durvalumab in Treating Patients With Recurrent or Metastatic Human Papillomavirus Associated Cancers
r/m	ADC		Phase 2	2018-06-12	Completed	NCT03438396	A Trial of Tisotumab Vedotin in Cervical Cancer
r/m+LA	BA	PD-L1 TGF-β	Phase 2	2018-02-27	Active, not recruiting	NCT03427411	M7824 in Subjects With HPV Associated Malignancies
r/m+LA	ICB+CT	PD-L1	Phase 2	2018-02-19	Completed	NCT03386721	Basket Study to Evaluate the Therapeutic Activity of Simlukafusp Alfa as a Combination Therapy in Participants With Advanced and/or Metastatic Solid Tumors
r/m	ICB+Ch+TI	PD-1	Phase 2	2018-09-06	Recruiting	NCT03367871	Combination Pembrolizumab, Chemotherapy and Bevacizumab in Patients With Cervical Cancer
r/m+LA	ICB+Other	PD-L1	Phase 2	2018-02-07	Recruiting	NCT03357757	Avelumab With Valproic Acid in Virus-associated Cancer
r/m	ICB+AB	PD-L1	Phase 2	2017-08-30	Active, not recruiting	NCT03340376	Doxorubicin Alone Versus Atezolizumab Alone Versus Doxorubicin and Atezolizumab in Recurrent Cervical Cancer
r/m	ICB+ACT+CT	PD-1	Phase 2	2018-12-11	Active, not recruiting	NCT03228667	QUILT-3.055: A Study of Combination Immunotherapies in Patients Who Have Previously Received Treatment With Immune Checkpoint Inhibitors
r/m	ICB+Ra+Other	PD-1	Phase 2	2017-07-01	Completed	NCT03192059	Study of Pembrolizumab, Radiation and Immune Modulatory Cocktail in Cervical/Uterine Cancer
r/m	ACT	TIL	Phase 2	2017-06-22	Recruiting	NCT03108495	Study of LN-145, Autologous Tumor Infiltrating Lymphocytes in the Treatment of Patients With Cervical Carcinoma
r/m	ICB+TI	PD-L1	Phase 2	2017-03-10	Completed	NCT02921269	Atezolizumab and Bevacizumab in Treating Patients With Recurrent, Persistent, or Metastatic Cervical Cancer
r/m+LA	ICB+V	PD-L1	Phase 2	2016-06-03	Completed	NCT02725489	Pilot Study of Durvalumab and Vigil in Advanced Women's Cancers
LA	ICB+CR	PD-1	Phase 2	2016-01-01	Active, not recruiting	NCT02635360	Pembrolizumab and Chemoradiation Treatment for Advanced Cervical Cancer
r/m+LA	ICB	PD-1	Phase 2	2015-12-18	Recruiting	NCT02628067	Study of Pembrolizumab (MK-3475) in Participants With Advanced Solid Tumors (MK-3475-158/KEYNOTE-158)
LA	V+CR		Phase 2	2016-05-01	Withdrawn	NCT02501278	A Phase II Clinical Trial of Chemo-radiotherapy in Combination With INO-3112 in Patients With Locally Advanced Cervical Cancer
r/m	ACT+Other	CIK	Phase 2	2015-07-01	Active, not recruiting	NCT02490748	Radiofrquency Ablation Combined With Cytokine-induced Killer Cells for the Patients With Cervical Cancer
r/m	ICB+ACT	PD-1 TIL	Phase 2	2015-09-01	Active, not recruiting	NCT02379520	HPV-16/18 E6/E7-Specific T Lymphocytes, Relapsed HPV-Associated Cancers, HESTIA
r/m	ICB	PD-1	Phase 2	2015-05-18	Active, not recruiting	NCT02257528	Nivolumab in Treating Patients With Persistent, Recurrent, or Metastatic Cervical Cancer
r/m	ICB	CTLA-4	Phase 2	2012-12-03	Active, not recruiting	NCT01693783	Ipilimumab in Treating Patients With Metastatic or Recurrent Human Papilloma Virus-Related Cervical Cancer
r/m+LA	ACT	TIL	Phase 2	2012-04-13	Completed	NCT01585428	Immunotherapy Using Tumor Infiltrating Lymphocytes for Patients With Metastatic Human Papillomavirus-Associated Cancers
LA	CT+Ra		Phase 2	2007-10-01	Completed	NCT01276730	Advanced Cervical Cancer Trial in India
r/m	V		Phase 2	2011-05-23	Completed	NCT01266460	Vaccine Therapy in Treating Patients With Persistent or Recurrent Cervical Cancer
r/m	Others		Phase 2	2006-04-01	Completed	NCT00319748	Study of Immune Response Modifier in the Treatment of Breast, Ovarian, Endometrial and Cervical Cancers
r/m	CT+Ch		Phase 2	2001-03-01	Terminated	NCT00138151	Isotretinoin, Interferon Alpha-2b, and Paclitaxel in Stage IV, Recurrent, or Persistent Cervical Cancer
r/m+LA	V+CT		Phase 2	1996-02-01	Completed	NCT00019084	Vaccine Therapy and Biological Therapy in Treating Patients With Advanced Cancer
r/m	CT		Phase 2	1997-07-01	Not recruiting	NCT00003017	Phase II Clinical Trial of Interleukin-12 in Patients With Advanced, Recurrent or Inoperable Carcinoma of the Cervix
Others	V+S		Phase 2	1996-11-01	Completed	NCT00002916	Surgery and Vaccine Therapy in Treating Patients With Early Cervical Cancer
r/m	CT		Phase 2	1992-08-01	Completed	NCT00002506	Isotretinoin Plus Interferon in Treating Patients With Recurrent Cancer
r/m	ICB+TI	PD-1	Phase 2	2021-05-18	Recruiting	JPRN-jRCT2031210096	A phase 2 study of pembrolizumab in combination with olaparib in patients with recurrent or metastatic cervical cancer who had disease progression during or after platinum-based chemotherapy - GOTIC-025
r/m+LA	BA+Ch+TI	PD-L1 CTLA-4	Phase 2	2020-08-27	Recruiting	JPRN-JapicCTI-205458	Safety Study of Bintrafusp alfa in Combination with Other Anti-cancer Therapies in Participants with Locally Advanced or Advanced Cervical Cancer
r/m+LA	ICB	PD-1	Phase 2	2016-04-01	Not Recruiting	JPRN-JapicCTI-163212	An open-label, uncontrolled, multi-center phase II study to investigate efficacy and safety of ONO-4538 in patients with uterine cervical cancer, uterine corpus cancer, and soft-tissue sarcoma(ONO-4538-39)
r/m	ICB+V	PD-L1	Phase 2	2019-09-12	Authorised	EUCTR2019-002328-33-DE	A Multi-Centre, Open-label Phase 2a Trial of the Combination of VB10.16 and Atezolizumab in Patients with Advanced or Recurrent, Non-resectable HPV16-Positive Cervical Cancer
r/m	ICB+V	PD-L1	Phase 2	2019-10-21	Authorised	EUCTR2019-002328-33-CZ	A Multi-Centre, Open-label Phase 2a Trial of the Combination of VB10.16 and Atezolizumab in Patients with Advanced or Recurrent, Non-resectable HPV16-Positive Cervical Cancer
r/m	ICB+V	PD-L1	Phase 2	2019-10-11	Authorised	EUCTR2019-002328-33-BG	A Multi-Centre, Open-label Phase 2a Trial of the Combination of VB10.16 and Atezolizumab in Patients with Advanced or Recurrent, Non-resectable HPV16-Positive Cervical Cancer
LA	ICB+Ch	PD-1	Phase 2	2021-06-17	Authorised	EUCTR2019-000318-12-IT	MITO CERV 3:Phase II study on Carboplatin-Paclitaxel-Pembrolizumab in neoadjuvant treatment of locally advanced cervical cancer - MITO CERV 3
r/m	BA	PD-L1 4-1BB	Phase 2	2020-07-28	Authorised	EUCTR2018-003402-63-HU	First-in-human, open-label, dose-escalation trial with expansion cohorts to evaluate safety of GEN1046 in subjects with malignant solid tumors
r/m+LA	ICB	PD-1	Phase 2	2019-06-07	Authorised	EUCTR2017-004168-36-GB	A phase II study of pembrolizumab in patients with advanced gynaecological clear cell cancer - PEACOCC
LA	ICB+CR	PD-L1	Phase 2	2018-01-16	Authorised	EUCTR2017-003622-33-FR	Randomized Phase II Trial Assessing the Inhibitor of Programmed Cell Death Ligand 1 (PD-L1) Immune Checkpoint Atezolizumab in Locally Advanced Cervical Cancer - AtezoLACC
r/m	ICB+Ra+Other	PD-1	Phase 2	2017-03-09	Not Recruiting	EUCTR2016-001569-97-BE	A phase II Investigation of Pembrolizumab (Keytruda) in combination with radiation and an immune modulatory cocktail in patients with cervical and uterine cancer. - Pembrolizumab-Radiotherapy-Immunomodulator trial (PRIMMO trial)
r/m	ICB+AB	PD-L1	Phase 2	2017-07-05	Authorised	EUCTR2016-000547-14-BE	BGOG-cx3: Prospective randomized Phase II trial comparing doxorubicin alone versus doxorubicin and atezolizumab in recurrent cervical cancer - BGOG-cx3
r/m+LA	ICB	PD-L1	Phase 2	2015-04-01	Authorised	EUCTR2015-000269-30-DE	AN OPEN-LABEL, MULTICOHORT, PHASE II STUDY OF ATEZOLIZUMAB IN ADVANCED SOLID TUMORS - Basket
r/m	ICB+Ch+TI	PD-1	Phase 2	2021-07-28	Not Recruiting	ChiCTR2100049267	Phase II clinical study of albumin-paclitaxel + cisplatin/carboplatin combined with bevacizumab and sintilimab in the treatment of stage IVb, recurrent, persistent cervical cancer and endometrial cancer
r/m	ICB+Ch	PD-1	Phase 2	2020-07-05	Not Recruiting	ChiCTR2000034427	Efficacy and safety of albumin-bound paclitaxel combined with PD-1 antibody in the treatment of recurrent, metastatic or refractory cervical cancer
r/m	ICB+Ch	PD-1	Phase 2	2019-12-27	Recruiting	ChiCTR1900028540	Efficacy and Safety Study for Paclitaxel plus Cisplatin Chemotherapy with Sintilimab in Women with Persistent, Recurent, or Metastatic Cervical Cancer
r/m	ICB+Ch	PD-1	Phase 2|Phase 3	2020-09-23	Recruiting	NCT04864782	QL1604 Plus Chemotherapy Versus Chemotherapy in Subjects With Stage ??, Recurrent, or Metastatic Cervical Cancer
r/m	ICBs	PD-L1 TIGIT	Phase 2|Phase 3	2020-06-30	Active, not recruiting	NCT04300647	A Study of Tiragolumab Plus Atezolizumab and Atezolizumab Monotherapy in Participants With Metastatic and/or Recurrent PD-L1-Positive Cervical Cancer
r/m+LA	ICBs	PD-1 PD-L1 CTLA-4	Phase 2|Phase 3	2018-11-01	Recruiting	NCT03755739	Trans-Artery/Intra-Tumor Infusion of Checkpoint Inhibitors for Immunotherapy of Advanced Solid Tumors
LA	BA+CR	PD-1 CDLA-4	Phase 3	2022-06-21	Recruiting	NCT05235516	A Study of AK104/Placebo Combined With Chemoradiotherapy For The Treatment of Locally Advanced Cervical Cancer
r/m	ICB+OV	PD-1	Phase 3	2022-03-01	Not yet recruiting	NCT05234905	H101 Combined With Camrelizumab for Recurrent Cervical Cancer
r/m	ICB+Ch+TI	PD-L1	Phase 3	2022-02-26	Recruiting	NCT05179239	A Study of SHR-1701 Plus Platinum-containing Chemotherapy With or Without BP102 (Bevacizumab) as First-line Treatment in Cervical Cancer
LA	ICB+Ch+CR		Phase 3	2022-09-01	Not yet recruiting	NCT05173272	Induction Chemotherapy Combined With Immunotherapy Followed by Concurrent Chemoradiation in Advanced Cervical Cancer
r/m	BA+Ch+TI	PD-1 CDLA-4	Phase 3	2021-08-27	Recruiting	NCT04982237	A Study of AK104 Plus Platinum-containing Chemotherapy±Bevacizumab as First-line Treatment for Persistent, Recurrent, or Metastatic Cervical Cancer
r/m	ICB	PD-1	Phase 3	2021-08-02	Withdrawn	NCT04943627	Balstilimab Versus Investigator Choice Chemotherapy in Patients With Recurrent Cervical Cancer (BRAVA)
r/m	ICB+TI	PD-1	Phase 3	2021-07-23	Enrolling by invitation	NCT04906993	Camrelizumab Combined With Famitinib Malate for Treatment of Recurrent/Metastatic Cervical Cancer
r/m	ICB+Ch	PD-1	Phase 3	2022-09-30	Withdrawn	NCT04806945	A Phase III Study to Evaluate Efficacy and Safety of First-Line Treatment With HLX10 + Chemotherapy in Patients With Advanced Cervical Cancer
r/m	ADC		Phase 3	2021-02-22	Recruiting	NCT04697628	Tisotumab Vedotin vs Chemotherapy in Recurrent or Metastatic Cervical Cancer
r/m+LA	ICB	PD-1 PD-L1	Phase 3	2019-11-15	Recruiting	NCT04157985	Evaluating Length of Treatment With PD-1/PD-L1 Inhibitor in Advanced Solid Tumors
r/m+LA	ICB+V	PD-L1	Phase 3	2020-02-18	Recruiting	NCT03946358	Combination of UCPVax Vaccine and Atezolizumab for the Treatment of Human Papillomavirus Positive Cancers (VolATIL)
r/m	ICB+Ch+TI	PD-1	Phase 3	2019-10-01	Recruiting	NCT03912415	Efficacy and Safety of BCD-100 (Anti-PD-1) in Combination With Platinum-Based Chemotherapy With and Without Bevacizumab as First-Line Treatment of Subjects With Advanced Cervical Cancer (FERMATA)
LA	ICB+CR	PD-L1	Phase 3	2019-02-15	Active, not recruiting	NCT03830866	Study of Durvalumab With Chemoradiotherapy for Women With Locally Advanced Cervical Cancer (CALLA)
r/m	ICB+Ch	PD-1	Phase 3	2018-10-25	Active, not recruiting	NCT03635567	Efficacy and Safety Study of First-line Treatment With Pembrolizumab (MK-3475) Plus Chemotherapy Versus Placebo Plus Chemotherapy in Women With Persistent, Recurrent, or Metastatic Cervical Cancer (MK-3475-826/KEYNOTE-826)
r/m	ICB+Ch+TI	PD-L1	Phase 3	2018-09-25	Active, not recruiting	NCT03556839	Platinum Chemotherapy Plus Paclitaxel With Bevacizumab and Atezolizumab in Metastatic Carcinoma of the Cervix
r/m	ICB	PD-1	Phase 3	2017-09-05	Active, not recruiting	NCT03257267	Study of Cemiplimab in Adults With Cervical Cancer
r/m	ICB	PD-1	Phase 3	2018-11-20	Not Recruiting	JPRN-JapicCTI-184042	Study of REGN2810 in Adults With Cervical Cancer
r/m	ICB	PD-1	Phase 3	2021-07-27	Not Recruiting	EUCTR2021-002193-63-LT	A Phase 3 Trial of Balstilimab versus Investigator Choice Chemotherapy in Patients with Recurrent Cervical Cancer after Platinum-Based Chemotherapy - BRAVA
r/m+LA	BA	PD-L1 TGF-β	Phase 3	2021-09-15	Authorised	EUCTR2021-000179-36-IT	An Open-label, Multicenter Follow-up Study to Collect Long-term Data on Participants from Multiple Bintrafusp alfa (M7824) Clinical Studies - Bintrafusp alfa Program Rollover Study
r/m+LA	BA	PD-L1 TGF-β	Phase 3	2021-08-25	Authorised	EUCTR2021-000179-36-ES	An Open-label, Multicenter Follow-up Study to Collect Long-term Data on Participants from Multiple Bintrafusp alfa (M7824) Clinical Studies - Bintrafusp alfa Program Rollover Study
LA	ICB+CR	PD-L1	Phase 3	2019-01-28	Authorised	EUCTR2018-002872-42-PL	A Phase III, Randomized, Multi-Center, Double-Blind, Global Study to Determine the Efficacy and Safety of Durvalumab in Combination With and following Chemoradiotherapy Compared to Chemoradiotherapy Alone for Treatment in Women With Locally Advanced Cervical Cancer (CALLA). - CALLA
LA	ICB+CR	PD-L1	Phase 3	2019-01-16	Authorised	EUCTR2018-002872-42-HU	A Phase III, Randomized, Multi-Center, Double-Blind, Global Study to Determine the Efficacy and Safety of Durvalumab in Combination With and following Chemoradiotherapy Compared to Chemoradiotherapy Alone for Treatment in Women With Locally Advanced Cervical Cancer (CALLA). - CALLA
r/m	ICB+Ch	PD-1	Phase 3	2018-08-07	Authorised	EUCTR2018-001440-53-DE	A Phase 3 Randomized, Double-Blind, Placebo-Controlled Trial of Pembrolizumab (MK-3475) Plus Chemotherapy Versus Chemotherapy Plus Placebo for the First-Line Treatment of Persistent, Recurrent, or Metastatic Cervical Cancer (KEYNOTE-826) - Trial of 1L Pembrolizumab Plus Chemotherapy in Persistent, Recurrent, or Metastatic Cervical Cancer
r/m+LA	ICB	PD-1	Phase 2	2019-02-18	Active, not recruiting	NCT03425565	A Study of Pembrolizumab in Patients With Advanced Gynaecological Clear Cell Cancer (PEACOCC)
r/m	ICB+TI	PD-1	Phase 2	2019-05-07	Recruiting	ChiCTR1900023015	Single-center, one-arm, prospective phase II clinical study of the efficacy and safety of sintilimab combined with anlotinib in the treatment of persistent, recurrent, and metastatic cervical cancer
r/m+LA	BA	PD-L1 TGF-β	Phase 1	2019-01-24	Active, not recruiting	NCT03774979	SHR-1701 in Subjects With Metastatic or Locally Advanced Solid Tumors
r/m+LA	BA	PD-L1 TGF-β	Phase 1	2015-08-31	Completed	NCT02517398	MSB0011359C (M7824) in Metastatic or Locally Advanced Solid Tumors
